# Supplementary material for: Antimicrobial Activity and Cell Selectivity of Synthetic and Biosynthetic Cationic Polymers
Source: Antimicrob Agents Chemother. 2017 Sep 22;61(10):e00469-17. doi: 10.1128/AAC.00469-17 (PMC5610535; doi:10.1128/AAC.00469-17)
Supplement: Supplemental material [file AAC.00469-17_zac010176592sd2.xlsx]

## Sheet: susceptibility results
Isolate code	Organism	Genotype	Teicoplanin	Clindamycin	Minocycline	Vancomycin	Erythromycin	Amoxycillin	Streptomycin synergy	Ciprofloxacin	Quinupristin/ Dalfopristin	Linezolid	Nitrofurantoin	Gentamycin synergy	Penicillin G	Tetracycline	Daptomycin
VRE 1001	Enterococcus faecium	van A	R	R	R	R	R	R	S	R	S	S	I	R	R
VRE 1003	Enterococcus faecium	van A	R	R	R	R	R	R	R	R	S	S	R	R	R
VRE 1004	Enterococcus faecium	van A	R	R	R	R	R	R	R	R	S	S	I	S	R
VRE 1005	Enterococcus faecium	van A	R	R	R	R	R	R	R	R	S	S	S	S	R	R
VRE 1006	Enterococcus faecium	van A	R	R	R	R	R	R	R	R	S	S	R	R	R
VRE 1007	Enterococcus faecium	van A	R	R	S	R	R	R	S	R	S	S	I	R	R
VRE 1008	Enterococcus faecium	van A	R	R	R	R	R	R	R	R	S	S	R	R	R
VRE 1009	Enterococcus faecium	van A	R	R	S	R	R	R	R	R	R	S	I	S	R	S	S
VRE 1010	Enterococcus faecium	van A	R	R	R	R	R	R	R	R	I	S	I	R	R
VRE 1011	Enterococcus faecium	van A		R	R	R	R	R	R	R		I	S	S	R
VRE 1012	Enterococcus faecium	van A	R	R	R	R	R	R	R	R	S	S	S	S	R
VRE 1013	Enterococcus faecium	van B	S	R	S	I	R	R	S	R	S	S	R	R	R
VRE 1014	Enterococcus faecium	van B	S	R	S	R	I	R	S	R	S	S	S	R	R
VRE 1015	Enterococcus faecium	van B	S	R	S	R	I	R	S	R	S	I	S	R	R
VRE 1016	Enterococcus faecium	van B	S	R	R	R	R	R	S	R	S	I	I	R	R
VRE 1017	Enterococcus faecium	van B	S	R	S	R	R	R	R	R	S	S	R	R	R
VRE 1018	Enterococcus faecium	van B	S	R	S	R	R	R	R	R	S	S	R	R	R
VRE 1019	Enterococcus faecium	van B	S	R	R	R	R	R	R	R	S	S	R	S	R
VRE 1020	Enterococcus faecium	van B	S	R	R	I	R	R	S	R	S	S	I	S	R
Isolate code	Organism	Genotype	Ertapenem	Amikacin	Ceftriaxone	Co-trimoxazole	Ampicillin/ sulbactam	Cephalexin	Amoxycillin	Gentamycin	Ceftazidime	Ciprofloxacin	Piperacillin/ Tazobactam	Cefuroxime	Cefotaxime	Meropenem	Augmentin	Cefepime	Cefoxitin	Cephalothin	Fosfomycin	Nitrofurantoin	Aztreonam	Tigecycline
CRE 1001	Morganella morganii	NDM	R	S	R	R		R	R	S	R	S	S			R	R	I	R	R	R	R	S	S
CRE 1002	Escherichia coli	NDM	S	S	S	R		S	R	R	S	R	R	S	S	S	I	S	S	S	S	I
CRE 1003	Escherichia coli	NDM	R	S	R	S		R	R	R	R	R	R	R	R	R	R	R	R	R	S	S
CRE 1004	Escherichia coli	NDM	R	S	R	S			R	S	R	S	R	R	R	R	R	R	R	R	S	S
CRE 1005	Escherichia coli	NDM/KPC	R	S	R	S		R	R	S	R	R	R	R	R	R	R	R	R	R	S	S
CRE 1006	Escherichia coli	KPC	R	S	R	S		R	R	S	S	R	R	R	R	R	R	S	I	R	S	S
CRE 1007	Klebsiella pneumoniae	KPC	R	S	R	S		R	R	S	R	R	R	R	R	R	R	S	R	R	S	I
CRE 1008	Klebsiella pneumoniae	KPC	R	S	R	S		R	R	R	R	R	R	R	R	R	R	R	R	R	S	R	R	S
CRE 1009	Escherichia coli	KPC	R	S	R	R		R	R	R	R	R	R	R	R	R	R	I	R	R	R	S
CRE 1010	Enterobacter cloacae	IMP	R	S	R	R		R	R	R	R	R	R		R	R	R	R	R	R	S	R	R	S
CRE 1011	Klebsiella pneumoniae	OXA	R	S	R	S		R	R	S	I	R	R	R	R	R	R	S	I	R	I	R	S	S
CRE 1012	Klebsiella pneumoniae	OXA	R	I	S	S			R	S	S	R	R	S		R	R	S	S	R	S	R	S	S
CRE 1013	Escherichia coli	OXA	R	S	R	R		R	R	R	R	R	R	R	R	R	R	R	R	R	S	R
CRE 1014	Enterobacter cloacae	IMI	R	S	S	S			R	S	S	S	S			R	R	S	R	R	S	R
CRE 1015	Enterobacter cloacae	IMI	R	S	S	S			R	S	S	S	S			R	R	S	R	R	R	I
CRE 1016	Enterobacter cloacae	IMI	R	S	R	S	R		R	S	I	S	R	R		R	R	S	R	R	S	I
CRE 1017	Enterobacter cloacae	IMI	R	S	S	S	R		R	S	S	S	S			R	R	S	R	R	S	I
CRE 1018	Escherichia coli	Non-CPCRE	R	S	R	R		R	R	S	R	R	R	R	R	R	R	R	R	R	R	R	R	S
CRE 1019	Klebsiella pneumoniae	Non-CPCRE	R	S	R	R		R	R	R	R	R	R	R	R	R	R	R	R	R	R	R
CRE 1020	Klebsiella pneumoniae	Non-CPCRE	R	S	R	R		R	R	R	R	R	R	R	R	R	R	R	R	R	R	R
Isolate code	Organism	Amikacin	Ceftriaxone	Co-trimoxazole	Ampicillin/ sulbactam	Gentamycin	Ceftazidime	Ciprofloxacin	Piperacillin/ Tazobactam	Meropenem	Cefepime	Cefotaxime	Polymyxin B	Tigecycline
ACBA 1001	Acinetobacter baumannii	R	R	I	R	R	R	R	R	R	R	R
ACBA 1002	Acinetobacter baumannii	R	R	S	R	R	R	R	R	R	R
ACBA 1003	Acinetobacter baumannii	R	R	S	R	R	R	R	R	R	R
ACBA 1004	Acinetobacter baumannii	R	R	R	R	R	R	R	R	R	R
ACBA 1005	Acinetobacter baumannii	R	R	R	I	R	S	R	R	R	R	R
ACBA 1006	Acinetobacter baumannii	R	R	R	I	R	R	R	R	R	R
ACBA 1007	Acinetobacter baumannii	R	R	S	R	R	R	R	R	R	R	R		I
ACBA 1008	Acinetobacter baumannii	S	I	S	S	S	S	S	S	S	S
ACBA 1009	Acinetobacter baumannii	R	R	R	R	R	R	R	R	R	R
ACBA 1010	Acinetobacter baumannii	S	I	S	S	S	S	S	S	S	S
ACBA 1011	Acinetobacter baumannii	R	R	R	R	R	R	R	R	R	R
ACBA 1012	Acinetobacter baumannii	R	R	R	R	R	R	R	R	R	R
ACBA 1013	Acinetobacter baumannii	R	R	R	R	I	R	R	R	R	R
ACBA 1014	Acinetobacter baumannii	R	R	S	R	R	R	R	R	R	R
ACBA 1015	Acinetobacter baumannii	S	I	S	S	S	S	S	S	S	S
Isolate code	Organism	Amikacin	Aztreonam	Gentamycin	Ceftazidime	Ciprofloxacin	Piperacillin/ Tazobactam	Polymyxin B	Meropenem	Cefepime
PAE 1001	Pseudomonas aeruginosa	R	S	R	I	R	S	S	R	I
PAE 1002	Pseudomonas aeruginosa	S	S	S	S	S	S	S	S	S
PAE 1003	Pseudomonas aeruginosa	S	S	S	S	S	S	S	S	S
PAE 1004	Pseudomonas aeruginosa	S	I	R	R	R	I	S	S	S
PAE 1005	Pseudomonas aeruginosa	S	S	S	S	S	S	S	S	S
PAE 1006	Pseudomonas aeruginosa	S	S	S	S	S	S	S	S	S
PAE 1007	Pseudomonas aeruginosa	S	S	S	S	S	S	S	S	S
PAE 1008	Pseudomonas aeruginosa	S	S	S	S	S	S	S	S	S
PAE 1009	Pseudomonas aeruginosa	S	S	S	S	S	S	S	S	S
PAE 1010	Pseudomonas aeruginosa	S	S	S	S	S	S	S	S	S

## Sheet: MIC of EPL
Dataset 1: Minimum inhibitory concentration of ePL against various pathogens
Gram-negative Strains
	ePL
P. aeruginosa 9027	16
P. aeruginosa 18531	8
P. aeruginosa 27853	16
P. aeruginosa 23155	16
P. aeruginosa O1	16
P. aeruginosa 4877	16
P. aeruginosa 23376	16
P. aeruginosa 23257	32
P. aeruginosa 4150R	16
P. aeruginosa 5790	32
P. aeruginosa 14476	16
P. aeruginosa 1001	32
P. aeruginosa 1002	16
P. aeruginosa 1003	16
P. aeruginosa 1004	32
P. aeruginosa 1005	16
P. aeruginosa 1006	16
P. aeruginosa 1007	8
P. aeruginosa 1008	16
P. aeruginosa 1009	16
P. aeruginosa 1010	16
	ePL	Tobramycin
K. pneumonia 31158	16	0.195
K. pneumonia 55301	16	>100
K. pneumonia 16260	32	50
K. pneumonia 7955	64	1.56
K. pneumonia 24076	16	6.25
K. pneumonia 8852	32	12.5
K. pneumonia 15588	8	6.25
K. pneumonia 27025	16	6.25
CRE 1007	32	12.5
CRE 1008	32	25
CRE 1011	8	12.5
CRE 1012	16	25
CRE 1019	64	50
CRE 1020	32	25
	ePL	Gatifloxacin
A.baumanii 1001	64	6.25
A.baumanii 1002	32	6.25
A.baumanii 1003	32	12.5
A.baumanii 1004	32	12.5
A.baumanii 1005	32	6.25
A.baumanii 1006	32	6.25
A.baumanii 1007	32	6.25
A.baumanii 1008	>64	<0.195
A.baumanii 1009	32	12.5
A.baumanii 1010	64	<0.195
A.baumanii 1011	32	6.25
A.baumanii 1012	64	12.5
A.baumanii 1013	32	12.5
A.baumanii 1014	64	12.5
A.baumanii 1015	64	<0.195
	ePL	Tobramycin
E.coli 17528	32	0.195
E.coli 11804	16	1.56
E.coli 17232	16	12.5
E.coli 11963	8	50
E.coli 20957	8	12.5
E.coli 30063	16	12.5
E.coli 19211	16	>100
E.coli 34685	16	6.25
CRE 1002	16	1.56
CRE 1003	16	50
CRE 1004	16	0.78
CRE 1005	16	1.56
CRE 1006	16	>50
CRE 1009	32	>50
CRE 1013	16	25
CRE 1018	32	1.56
	ePL	Tobramycin
E. cloacae complex 21489	16	1.56
E. cloacae complex 30063	32	25
E. cloacae complex 44095	16	12.5
E. cloacae complex 6780	16	>100
CRE 1010	16	50
CRE 1014*	32	0.78
CRE 1015*	32	0.78
CRE 1016*	32	0.78
CRE 1017*	16	0.39
* PMB-resistant strains (MIC >50 mg/ml)
Gram-positive Strains
	ePL	Daptomycin
SA 4583R	8	0.5
SA ATCC 6538	16	0.25
SA ATCC 29213	16	0.25
SA ATCC 29737	16	0.5
SA 4400R	8	0.5
SA 4299	4	4
MRSA 6506	8	0.5
MRSA DB5794	16	0.5
MRSA ATCC 700699	64	1
MRSA ATCC BAA-38	16	8
MRSA ATCC 43300	8	0.5
MRSA 42412	8	0.5
MRSA 68004	8	0.5
MRSA 9808R	8	0.5
MRSA 21595	4	0.5
	ePL	Daptomycin
VRE 1001	8	2
VRE 1003	8	>2
VRE 1004	8	1
VRE 1005	8	2
VRE 1006	4	0.5
VRE 1007	8	>2
VRE 1008	8	>2
VRE 1009	8	>2
VRE 1010	8	>2
VRE 1011	4	2
VRE 1012	4	0.5
VRE 1013	4	0.5
VRE 1014	4	>2
VRE 1015	4	>2
VRE 1016	8	2
VRE 1017	8	2
VRE 1018	4	2
VRE 1019	8	0.5
VRE 1020	4	0.5
VRE29212	16	0.5
Yeasts/Fungii
	ePL
CA24433	128
CA2672R	128
CA2091	128
CA10231	128
CA1976R	64
	ePL	Natamycin
Fusarium solani MYA-3636	1	16
Fusarium solani 36031	64	16
Fusarium solani 62877	4	ND
Fusarium solani 46492	8	8
Fusarium solani 52628	4	ND
Fuarium oxysporum MYA 3461	<1	8
Fuarium oxysporum 64530	8	8
ND is not determined

## Sheet: Strain source
S.No	Strains	Source
1	ACBA 1001 (Acinetobacter baumanii )	Clinical isolate
2	ACBA 1002 (Acinetobacter baumanii )	Clinical isolate
3	ACBA 1003 (Acinetobacter baumanii )	Clinical isolate
4	ACBA 1004 (Acinetobacter baumanii )	Clinical isolate
5	ACBA 1005 (Acinetobacter baumanii )	Clinical isolate
6	ACBA 1006 (Acinetobacter baumanii )	Clinical isolate
7	ACBA 1007 (Acinetobacter baumanii )	Clinical isolate
8	ACBA 1008 (Acinetobacter baumanii )	Clinical isolate
9	ACBA 1009 (Acinetobacter baumanii )	Clinical isolate
10	ACBA 1010 (Acinetobacter baumanii )	Clinical isolate
11	ACBA 1011 (Acinetobacter baumanii )	Clinical isolate
12	ACBA 1012 (Acinetobacter baumanii )	Clinical isolate
13	ACBA 1013 (Acinetobacter baumanii )	Clinical isolate
14	ACBA 1014 (Acinetobacter baumanii )	Clinical isolate
15	ACBA 1015 (Acinetobacter baumanii )	Clinical isolate
16	CA ATCC 24433 (Candida albicans)	ATCC
17	CA ATCC10231 (Candida albicans)	ATCC
18	CA ATCC2091 (Candida albicans)	ATCC
19	CA DF0001976R (Candida albicans)	Clinical isolate
20	CA DF0002672R (Candida albicans)	Clinical isolate
21	CRE 1010 (E. cloacae complex)	Clinical isolate
22	CRE 1014 (E. cloacae complex)	Clinical isolate
23	CRE 1015 (E. cloacae complex)	Clinical isolate
24	CRE 1016 (E. cloacae complex)	Clinical isolate
25	CRE 1017 (E. cloacae complex)	Clinical isolate
26	E. cloacae complex 21489	Clinical isolate
27	E. cloacae complex 30063	Clinical isolate
28	E. cloacae complex 44095	Clinical isolate
29	E. cloacae complex 6780	Clinical isolate
30	Escherichia coli 17528	Clinical isolate
31	Escherichia coli 11804	Clinical isolate
32	Escherichia coli 17232	Clinical isolate
33	Escherichia coli 9963	Clinical isolate
34	Escherichia coli 20957	Clinical isolate
35	Escherichia coli30063	Clinical isolate
36	Escherichia coli 19211	Clinical isolate
37	Escherichia coli 34685	Clinical isolate
38	CRE 1002 (Escherichia coli)	Clinical isolate
39	CRE 1003 (Escherichia coli)	Clinical isolate
40	CRE 1004 (Escherichia coli)	Clinical isolate
41	CRE 1005 (Escherichia coli)	Clinical isolate
42	CRE 1006 (Escherichia coli)	Clinical isolate
43	CRE 1009 (Escherichia coli)	Clinical isolate
44	CRE 1013 (Escherichia coli)	Clinical isolate
45	CRE 1018 (Escherichia coli)	Clinical isolate
46	Fusarium oxysporum MYA 3461	ATCC
47	Fusarium oxysporum 64530	ATCC
48	Fusarium solani MYA-3636	ATCC
49	Fusarium solani 36031	ATCC
50	Fusarium solani 62877	ATCC
51	Fusarium solani 46492	ATCC
52	Fusarium solani 52628	ATCC
53	Klebsiella pneumonia 31158	Clinical isolate
54	Klebsiella pneumonia 55301	Clinical isolate
55	Klebsiella pneumonia 16260	Clinical isolate
56	Klebsiella pneumonia 7955	Clinical isolate
57	Klebsiella pneumonia 24076	Clinical isolate
58	Klebsiella pneumonia 8852	Clinical isolate
59	Klebsiella pneumonia 15588	Clinical isolate
60	Klebsiella pneumonia 27025	Clinical isolate
61	CRE 1007 (Klebsiella pneumonia)	Clinical isolate
62	CRE 1008 (Klebsiella pneumonia)	Clinical isolate
63	CRE 1011 (Klebsiella pneumonia)	Clinical isolate
64	CRE 1012 (Klebsiella pneumonia)	Clinical isolate
65	CRE 1019 (Klebsiella pneumonia)	Clinical isolate
66	CRE 1020 (Klebsiella pneumonia)	Clinical isolate
67	MRSA 6506	Clinical isolate
68	MRSA DB5794	Clinical isolate
69	MRSA ATCC 700699	ATCC
70	MRSA ATCC BAA-38	ATCC
71	MRSA ATCC 43300	ATCC
72	MRSA 42412	Clinical isolate
73	MRSA 68004	Clinical isolate
74	MRSA 9808R	Clinical isolate
75	MRSA 21595	Clinical isolate
76	Pseudomonas aeruginosa 9027	ATCC
77	P. aeruginosa 18531	Clinical isolate
78	Pseudomonas aeruginosa 27853	ATCC
79	Pseudomonas aeruginosa 23155	Clinical isolate
80	Pseudomonas aeruginosa O1	ATCC
81	Pseudomonas aeruginosa 4877	Clinical isolate
82	Pseudomonas aeruginosa 23376	Clinical isolate
83	Pseudomonas aeruginosa 23257	Clinical isolate
84	Pseudomonas aeruginosa 4150R	Clinical isolate
85	Pseudomonas aeruginosa 5790	Clinical isolate
86	Pseudomonas aeruginosa 14476	Clinical isolate
87	Pseudomonas aeruginosa 1001	Clinical isolate
88	Pseudomonas aeruginosa 1002	Clinical isolate
89	Pseudomonas aeruginosa 1003	Clinical isolate
90	Pseudomonas aeruginosa 1004	Clinical isolate
91	Pseudomonas aeruginosa 1005	Clinical isolate
92	Pseudomonas aeruginosa 1006	Clinical isolate
93	Pseudomonas aeruginosa 1007	Clinical isolate
94	Pseudomonas aeruginosa 1008	Clinical isolate
95	Pseudomonas aeruginosa 1009	Clinical isolate
96	Pseudomonas aeruginosa 1010	Clinical isolate
97	Staphylococcus aureus 4583R	Clinical isolate
98	Staphylococcus aureus ATCC 6538	ATCC
99	Staphylococcus aureus ATCC 29213	ATCC
100	Staphylococcus aureus ATCC 29737	ATCC
101	Staphylococcus aureus 4400R	Clinical isolate
102	Staphylococcus aureus 4299	Clinical isolate
103	VRE 1001 (Enterococcus faecium)	Clinical isolate
104	VRE 1003 (Enterococcus faecium)	Clinical isolate
105	VRE 1004 (Enterococcus faecium)	Clinical isolate
106	VRE 1005 (Enterococcus faecium)	Clinical isolate
107	VRE 1006 (Enterococcus faecium)	Clinical isolate
108	VRE 1007 (Enterococcus faecium)	Clinical isolate
109	VRE 1008 (Enterococcus faecium)	Clinical isolate
110	VRE 1009 (Enterococcus faecium)	Clinical isolate
111	VRE 1010 (Enterococcus faecium)	Clinical isolate
112	VRE 1011 (Enterococcus faecium)	Clinical isolate
113	VRE 1012 (Enterococcus faecium)	Clinical isolate
114	VRE 1013 (Enterococcus faecium)	Clinical isolate
115	VRE 1014 (Enterococcus faecium)	Clinical isolate
116	VRE 1015 (Enterococcus faecium)	Clinical isolate
117	VRE 1016 (Enterococcus faecium)	Clinical isolate
118	VRE 1017 (Enterococcus faecium)	Clinical isolate
119	VRE 1018 (Enterococcus faecium)	Clinical isolate
120	VRE 1019 (Enterococcus faecium)	Clinical isolate
121	VRE 1020 (Enterococcus faecium)	Clinical isolate
122	VRE29212 (Enterococcus faecalis)	ATCC
